# Supplementary material for: Antiretroviral Drug-Resistance Mutations on the Gag Gene: Mutation Dynamics during Analytic Treatment Interruption among Individuals Experiencing Virologic Failure
Source: Pathogens. 2022 May 3;11(5):534. doi: 10.3390/pathogens11050534 (PMC9145614; doi:10.3390/pathogens11050534)
Supplement: Supplementary file 1 [file pathogens-11-00534-s001.zip]

Archive with 5 entries (4 files):
- SUPP/
- SUPP/S1_table_gag.pdf
- SUPP/S2_table_gag.pdf
- SUPP/S3_Table_gag.pdf
- SUPP/S4_Table_gag.pdf
